# Supplementary material for: Dual-mode recognition of tRNAPro isoacceptors by Toxoplasma gondii Prolyl-tRNA synthetase
Source: EMBO Rep. 2025 Apr 28;26(11):2931–44. doi: 10.1038/s44319-025-00457-x (PMC12152171; doi:10.1038/s44319-025-00457-x)
Supplement: Supplementary file 2 — Dataset EV1 [file 44319_2025_457_MOESM2_ESM.xlsx]

## Sheet: Sheet1
DATASET EV1
USED RECOMBINANT DNA
Plasmid Name	Insert	Backbone	Reference or Source
pND116	HstRNAnPro with T7 Promoter	pBS SK(+)	Gene synthesis by OmicsBio Taiwan
pND102	TttRNAPro with T7 promoter	pUC18	Latifah et al., 2024
pDEA24	TgtRNAnPro with T7 promoter	pUC57	Gene synthesis by OmicsBio Taiwan
pND80	TgtRNAaPro with T7 promoter	pUC18	This study by tRNA duplex
pND55	TgProRS without OTS and ProXp-ala codon optimized to E. coli	pBS SK(+)	Gene synthesis by OmicsBio Taiwan
pTEF1	TEF1 promoter with N-terminal His6-tag	pQB169	Ivanesthi et al., 2024
pEL5	Saccharomyces cerevisiae cytoplasmic ProRS	pTEF1	Ivanesthi et al., 2024
pTT122	Saccharomyces cerevisiae cytoplasmic ProRS fused with MTS	pTEF1	Ivanesthi et al., 2024
pND50	Saccharomyces cerevisiae mitochondrial ProRS	pTEF1	Ivanesthi et al., 2024
pND58	Saccharomyces cerevisiae mitochondrial ProRS fused with MTS	pTEF1	Ivanesthi et al., 2024
pND67	Toxoplasma gondii ProRS	pET-19b	This study
pND64	Toxoplasma gondii ProRS	pTEF1	This study
pND63	Toxoplasma gondii ProRS fused with MTS	pTEF1	This study
pWSL5	Toxoplasma gondii ProRS K474A mutation	pTEF1	This study
pWSL3	Toxoplasma gondii ProRS Q475A mutation	pTEF1	This study
pEL39	Toxoplasma gondii ProRS P476A mutation	pTEF1	This study
pADW2	Toxoplasma gondii ProRS T477A mutation	pTEF1	This study
pWSL6	Toxoplasma gondii ProRS K474A mutation fused with MTS	pTEF1	This study
pWSL4	Toxoplasma gondii ProRS Q475A mutation fused with MTS	pTEF1	This study
pND120	Toxoplasma gondii ProRS P476A mutation fused with MTS	pTEF1	This study
pADW5	Toxoplasma gondii ProRS T477A mutation fused with MTS	pTEF1	This study
pEL12	Toxoplasma gondii ProRS K474A mutation	pBS SK(+)	This study
pEL13	Toxoplasma gondii ProRS K474A mutation	pET19b	This study
pEL28	Toxoplasma gondii ProRS Q475A mutation	pBS SK(+)	This study
pEL29	Toxoplasma gondii ProRS Q475A mutation	pET19b	This study
pEL37	Toxoplasma gondii ProRS P476A mutation	pBS SK(+)	This study
pEL38	Toxoplasma gondii ProRS P476A mutation	pET19b	This study
pEL23	Toxoplasma gondii ProRS T477A mutation	pBS SK(+)	This study
pEL24	Toxoplasma gondii ProRS T477A mutation	pET19b	This study
