# Supplementary material for: Dual-mode recognition of tRNAPro isoacceptors by Toxoplasma gondii Prolyl-tRNA synthetase
Source: EMBO Rep. 2025 Apr 28;26(11):2931–44. doi: 10.1038/s44319-025-00457-x (PMC12152171; doi:10.1038/s44319-025-00457-x)
Supplement: Supplementary file 3 — Dataset EV2 [file 44319_2025_457_MOESM3_ESM.xlsx]

## Sheet: Sheet1
DATASET EV2
USED PRIMERS
Primer Name	Sequence (5'->3')	Notes
ND37	5’-TAATACGACTCACTATAGGCTGTTTAGTCT-3’	5’ Primer for TgtRNAnPro with T7 Promoter
ND36	5’-TGGGGGCTGTTCCGGGAA-3’	3’ Primer for TgtRNAnPro
ND38	5’-TAATACGACTCACTATAGGAATGTGGCGTA-3’	5’ Primer for TgtRNAaPro with T7 Promoter
ND27	5’-TGGTCGGAATGACAGGATTTG-3’	3’ Primer for TgtRNAaPro
EL9	5’-TGGTCGCTGTTCCGGGAATTG-3’	3’ Primer for mutating C73A and C72G of TgtRNAnPro
ND29	5’-TGGGGGGAATGACAGGATTTG-3’	3’ Primer for mutating A73C and G72C of TgtRNAaPro
EL23	5’-TGGTTGGAATGACAGGATTTG-3’	3’ Primer for mutating G72A of TgtRNAaPro
EL51	5’-TGGTGGGAATGACAGGATTTG-3’	3’ Primer for mutating G72C of TgtRNAaPro
EL52	5’-TGGTAGGAATGACAGGATTTG-3’	3’ Primer for mutating G72U of TgtRNAaPro
EL24	5’-TGGCCGGAATGACAGGATTTG-3’	3’ Primer for mutating A73G of TgtRNAaPro
EL53	5’-TGGGCGGAATGACAGGATTTG-3’	3’ Primer for mutating A73C of TgtRNAaPro
EL54	5’-TGGACGGAATGACAGGATTTG-3’	3’ Primer for mutating A73U of TgtRNAaPro
EL10	5’-CGTTGGGAATTCGCACAGCCGACCCCG-3’	5’ Primer for mutating K474A of TgProRS (SDM)
EL11	5’-CGGGGTCGGCTGTGCGAATTCCCAACG-3’	3’ Primer for mutating K474A of TgProRS (SDM)
EL28	5’-TGGGAATTCAAAGCGCCGACCCCGTTC-3’	5’ Primer for mutating Q475A of TgProRS (SDM)
EL29	5’-GAACGGGGTCGGCGCTTTGAATTCCCA-3’	3’ Primer for mutating Q475A of TgProRS (SDM)
EL30	5’-TTCAAACAGCCGGCCCCGTTCCTGCGT-3’	5’ Primer for mutating T477A of TgProRS (SDM)
EL31	5’-ACGCAGGAACGGGGCCGGCTGTTTGAA-3’	3’ Primer for mutating T477A of TgProRS (SDM)
EL62	5’-GAATTCAAACAGGCGACCCCGTTCCTG-3’	5’ Primer for mutating P476A of TgProRS (SDM)
EL63	5’-CAGGAACGGGGTCGCCTGTTTGAATTC-3’	3’ Primer for mutating P476A of TgProRS (SDM)
EL64	5’-TAATACGACTCACTATAGGCTCGTTGG-3’	5’ Primer for HstRNAnPro with T7 Promoter
EL61	5’-TGGGGGCTCGTCCGGGATTTG-3’	3’ Primer for HstRNAnPro
EL22	5’-TAATACGACTCACTATAGGGGAG-3’	5’ Primer for TttRNAPro (ΔC1) with T7 Promoter
EL14	5’-TGGTCGGGGAGACTGGATTTG-3’	3’ Primer for TttRNAPro
ND25	5’-TAATACGACTCACTATAGGAATGTGGCGTAGTTAGGTAGCGCTTCTATTTTGGGAATAGAA-3’	5’ Primer for TgtRNAaPro (ΔC1) duplex with T7 Promoter
ND26	5’-TGGTCGGAATGACAGGATTTGAACCTATGACTTTCTATTCCCAAAATA-3’	3’ Primer for TgtRNAaPro (ΔC1) duplex
