# Supplementary material for: Dual-mode recognition of tRNAPro isoacceptors by Toxoplasma gondii Prolyl-tRNA synthetase
Source: EMBO Rep. 2025 Apr 28;26(11):2931–44. doi: 10.1038/s44319-025-00457-x (PMC12152171; doi:10.1038/s44319-025-00457-x)
Supplement: Supplementary file 4 — Source data Fig. 2 [file 44319_2025_457_MOESM4_ESM.zip]

Archive with 5 entries (2 files):
- Figure 2/
- Figure 2/2B/
- Figure 2/2B/Aminoacylation data Fig. 2B.xlsx
- Figure 2/2C/
- Figure 2/2C/Aminoacylation data Fig. 2C.xlsx
