# Supplementary material for: Dual-mode recognition of tRNAPro isoacceptors by Toxoplasma gondii Prolyl-tRNA synthetase
Source: EMBO Rep. 2025 Apr 28;26(11):2931–44. doi: 10.1038/s44319-025-00457-x (PMC12152171; doi:10.1038/s44319-025-00457-x)
Supplement: Supplementary file 4 — Source data Fig. 2 [file 44319_2025_457_MOESM4_ESM.zip › Figure 2/2B/Aminoacylation data Fig. 2B.xlsx]

## Sheet: Figure 2B
TgProRS
TgtRNAnPro		Proline incorporation (pmol)						HstRNAnPro		Proline incorporation (pmol)
	0	2	4	8	12	min			0	2	4	8	12	min
	0	5.458	12.404	25.652	41.134				0	5.008	8.884	20.405	32.626
	0	4.379	10.034	20.169	33.132				0	4.19	7.213	17.405	26.235
	0	4.922	10.932	22.842	36.106				0	4.92	8.287	21.227	29.697
	0	4.91967	11.1233	22.8877	36.7907	mean			0	4.706	8.128	19.679	29.5193	mean
	0	0.539504	1.19653	2.74179	4.0447	Std. dev			0	0.44903	0.846771	2.01177	3.1992	Std. dev
