# Supplementary material for: Dual-mode recognition of tRNAPro isoacceptors by Toxoplasma gondii Prolyl-tRNA synthetase
Source: EMBO Rep. 2025 Apr 28;26(11):2931–44. doi: 10.1038/s44319-025-00457-x (PMC12152171; doi:10.1038/s44319-025-00457-x)
Supplement: Supplementary file 4 — Source data Fig. 2 [file 44319_2025_457_MOESM4_ESM.zip › Figure 2/2C/Aminoacylation data Fig. 2C.xlsx]

## Sheet: Figure 2C
TgProRS
TgtRNAaPro		Proline incorporation (pmol)						TttRNAPro		Proline incorporation (pmol)
	0	2	4	8	12	min			0	2	4	8	12	min
	0	4.855	13.769	31.324	46.007				0	5.519	11.275	24.559	41.556
	0	4.054	11.459	26.152	38.441				0	4.698	9.563	20.556	34.858
	0	4.562	12.491	28.715	42.179				0	5.189	10.767	21.565	36.744
	0	4.49033	12.573	28.7303	42.209	mean			0	5.13533	10.535	22.2267	37.7193	mean
	0	0.405281	1.15718	2.58603	3.78309	Std. dev			0	0.413123	0.879263	2.08191	3.45388	Std. dev
