# Supplementary material for: Dual-mode recognition of tRNAPro isoacceptors by Toxoplasma gondii Prolyl-tRNA synthetase
Source: EMBO Rep. 2025 Apr 28;26(11):2931–44. doi: 10.1038/s44319-025-00457-x (PMC12152171; doi:10.1038/s44319-025-00457-x)
Supplement: Supplementary file 5 — Source data Fig. 3 [file 44319_2025_457_MOESM5_ESM.zip]

Archive with 5 entries (2 files):
- Figure 3/
- Figure 3/3B/
- Figure 3/3B/Whole mount  of Figure 3B.tif
- Figure 3/3C/
- Figure 3/3C/Blot of Figure 3C.TIF
