# Supplementary material for: Dual-mode recognition of tRNAPro isoacceptors by Toxoplasma gondii Prolyl-tRNA synthetase
Source: EMBO Rep. 2025 Apr 28;26(11):2931–44. doi: 10.1038/s44319-025-00457-x (PMC12152171; doi:10.1038/s44319-025-00457-x)
Supplement: Supplementary file 6 — Source data Fig. 4 [file 44319_2025_457_MOESM6_ESM.zip]

Archive with 9 entries (4 files):
- Figure 4/
- Figure 4/4A/
- Figure 4/4A/Whole mount of Figure 4A.tif
- Figure 4/4B/
- Figure 4/4B/Blot of Figure 4B.tif
- Figure 4/4C/
- Figure 4/4C/Whole mount of Figure 4C.tif
- Figure 4/4D/
- Figure 4/4D/Blot of Figure 4D.tif
