# Supplementary material for: Dual-mode recognition of tRNAPro isoacceptors by Toxoplasma gondii Prolyl-tRNA synthetase
Source: EMBO Rep. 2025 Apr 28;26(11):2931–44. doi: 10.1038/s44319-025-00457-x (PMC12152171; doi:10.1038/s44319-025-00457-x)
Supplement: Supplementary file 7 — Source data Fig. 5 [file 44319_2025_457_MOESM7_ESM.zip]

Archive with 5 entries (2 files):
- Figure 5/
- Figure 5/5B/
- Figure 5/5B/A2C inhibition_Fig.5B.xlsx
- Figure 5/5C/
- Figure 5/5C/HF inhibition_Fig.5C.xlsx
