# Supplementary material for: Dual-mode recognition of tRNAPro isoacceptors by Toxoplasma gondii Prolyl-tRNA synthetase
Source: EMBO Rep. 2025 Apr 28;26(11):2931–44. doi: 10.1038/s44319-025-00457-x (PMC12152171; doi:10.1038/s44319-025-00457-x)
Supplement: Supplementary file 7 — Source data Fig. 5 [file 44319_2025_457_MOESM7_ESM.zip › Figure 5/5B/A2C inhibition_Fig.5B.xlsx]

## Sheet: Fig. 5B
	A2C concentration (mM)	TgProRS
		TgtRNAnPro					TgtRNAaPro
		#1	#2	#3	mean	Std. dev.	#1	#2	#3	mean	Std. dev.
	0	100	100	100	100	0	100	100	100	100	0
	0.001	100	100	100	100	0	100	100	100	100	0
	0.001	100	100	97	99	1.73205	100	100	100	100	0
	0.1	100	100	97	99	1.73205	99	99	99	99	0
	1	65	68	62	65	3	70	71	70	70.3333	0.57735
	10	1	4	1	2	1.73205	4	7	4	5	1.73205
	100	1	1	1	1	0	2	2	2	2	0
	IC50	1.2088	1.4864	1.2585	1.3242	0.148026	1.5102	1.7016	1.5102	1.5755	0.110505
