# Supplementary material for: Dual-mode recognition of tRNAPro isoacceptors by Toxoplasma gondii Prolyl-tRNA synthetase
Source: EMBO Rep. 2025 Apr 28;26(11):2931–44. doi: 10.1038/s44319-025-00457-x (PMC12152171; doi:10.1038/s44319-025-00457-x)
Supplement: Supplementary file 7 — Source data Fig. 5 [file 44319_2025_457_MOESM7_ESM.zip › Figure 5/5C/HF inhibition_Fig.5C.xlsx]

## Sheet: Fig. 5C
	HF concentration (nM)	TgProRS
		TgtRNAnPro					TgtRNAaPro
		#1	#2	#3	mean	Std. dev.	#1	#2	#3	mean	Std. dev.
	0	100	100	100	100	0	100	100	100	100	0
	0.1	97	91	93	93.6667	3.05505	100	100	100	100	0
	1	82	75	76	77.6667	3.78594	98	95	97	96.6667	1.52753
	10	41	32	36	36.3333	4.50925	81	74	71	75.3333	5.1316
	100	8	3	4	5	2.64575	17	12	14	14.3333	2.51661
	1000	1	1	1	1	0	1	1	1	1	0
	10000	0	0	0	0	0	0	0	0	0	0
	IC50	6.4412	4.1361	4.8049	5.0185	1.18591	30.2353	22.5779	21.4585	24.0135	4.77705
